# Supplementary material for: Hampering Herpesviruses HHV-1 and HHV-2 Infection by Extract of Ginkgo biloba (EGb) and Its Phytochemical Constituents
Source: Front Microbiol. 2019 Oct 15;10:2367. doi: 10.3389/fmicb.2019.02367 (PMC6803450; doi:10.3389/fmicb.2019.02367)
Supplement: Supplementary file 3 [file Data_Sheet_1.CSV]

	DIRECT ANTIVIRAL ACTIVITY OF EGb AGAINST HHV-1
	The titer was expressed with reference to the TCID50 (tissue culture infectious dose) value, based on the cytopathic effects (CPE) caused by this virus in approximately 50% of infected cells.
										INCUBATION 2h
EGb ug/ml	0 (HHV-1 control)		500	500	200	200	150	150	125	125	100	100	90	90	80	80	60	60	50	50	25	25
number of experiments	5	5	0	0	0	0	1	1	1	1	2	2	2	2	3	3	4	4	4	4	5	5
	5	5	0	0	0	0	0	1	1	1	1	2	3	3	3	3			4	4	4	4
	5	5					3	3	3	3	3	3	4	4	4	4			5	5	5	5
										INCUBATION 1h
EGb ug/ml	0 (HHV-1 control)		500	500	200	200	150	150	125	125	100	100	90	90	80	80	50	50	25	25
number of experiments	5	5	0	0	3	3	4	4	4	4	4	4	5	5	5	5	5	5	5	5
	5	5	2	2	3	3	4	4	4	4	4	4	4	4	4	4	5	5	5	5
	5	5	0	0	3	3	4	4	4	4	4	4	5	5	5	5	5	5	5	5
										INCUBATION 0,5h
EGb ug/ml	0 (HHV-1 control)		500	500	200	200	150	150	125	125	100	100	90	90	80	80	50	50	25	25
number of experiments	5	5	2	2	5	5	5	5	5	5	5	5	5	5	5	5	5	5	5	5
	5	5	2	2	4	4	4	4	4	4	4	4	4	4	5	5	5	5	5	5
	5	5	2	2	4	4	4	4	4	4	4	5	5	5	4	5	4	5	5	5
	DIRECT ANTIVIRAL ACTIVITY OF FLAVONOIDS-mix AGAINST HHV-1
										INCUBATION 2h
ug/ml	0 (HHV-1 control)		32	32	25	25	23	23	20	20	15	15	12,5	12,5	6	6
number of experiments	5	5	1	1	3	3	3	3	3	3	3	3	3	3	4	4
	5	5	1	1	4	4	4	4	4	4	4	5	4	4	4	5
	5	5	0	2	3	3	3	3	4	4	4	5	5	5	5	5
	DIRECT ANTIVIRAL ACTIVITY OF TERPENES-mix AGAINST HHV-1
										INCUBATION 2h
ug/ml	0 (HHV-1 control)		9	9	7	7	6	6	5	5	4,5	4,5	3,5	3,5	3	3	1,5	1,5
number of experiments	5	5	4	4	4	4	4	4	4	4	4	4	4	4	4	4	4	4
	5	5	5	5	5	5	4	5	5	5	5	5	5	5	5	5	5	5
	5	5	4	4	4	5	4	5	5	5	4	5	4	5	5	5	5	5
	DIRECT ANTIVIRAL ACTIVITY OF QUERCETIN AGAINST HHV-1
										INCUBATION 2h
ug/ml	0 (HHV-1 control)		25	25	23	23	20	20	15	15	12,5	12,5	6	6
number of experiments	5	5	4	4	5	4	5	4	5	5	5	4	5	4
	5	5	4	5	5	4	5	4	5	5	5	4	5	4
	5	5	4	5	4	4	5	5	5	4	4	4	4	4
	5	5	5		5		4		4		4		4
			4		5		4		4		5		4
			4		4		4		5		4		4
	DIRECT ANTIVIRAL ACTIVITY OF KAEMPFEROL AGAINST HHV-1
										INCUBATION 2h
ug/ml	0 (HHV-1 control)		25	25	23	23	20	20	15	15	12,5	12,5	6	6
number of experiments	4	4	4	3	3	3	4	3	4	4	3	3	3	4
	4	4	3	3	3	3	3	4	4	3	4	3	3	4
	4	4	4	3	3	3	4	4	3	4	4	3	4	3
	4	4		3		4		4		3		3		4
				3		3		4		4		4		4
				4		3		3		4		4		4
	DIRECT ANTIVIRAL ACTIVITY OF ISORHAMNETIN AGAINST HHV-1
										INCUBATION 2h
ug/ml	0 (HHV-1 control)		25	25	23	23	20	20	15	15	12,5	12,5	6	6
number of experiments	4	4	2	0	2	2	2	3	4	3	3	3	3	3
	4	4	0	1	2	1	3	2	3	3	3	3	3	3
	4	4	1	0	2	1	2	2	3	4	3	4	3	3
	4	4		0		2		2		3		3		4
	4	4		1		1		2		3		3		3
				0		2		3		3		3		3
	DIRECT ANTIVIRAL ACTIVITY OF EGb AGAINST HHV-2
	The titer was expressed with reference to the TCID50 (tissue culture infectious dose) value, based on the cytopathic effects (CPE) caused by this virus in approximately 50% of infected cells.
									INCUBATION 2h
EGb ug/ml	0 (HHV-2 control)		500	500	200	200	150	150	125	125	100	100	90	90	80	80	60	60	50	50	25	25
number of experiments	5	5	0	0	0	0	1	1	1	1	1	1	2	1	2	2	4	4	4	4	5	5
	5	5	0	0	0	0	0	1	1	1	2	2	3	3	2	2			3	3	4	5
	5	5					2	2	3	3	3	3	4	4	4	4			4	4	4	4
									INCUBATION 1h
EGb ug/ml	0 (HHV-2 control)		500	500	200	200	150	150	125	125	100	100	90	90	80	80	50	50	25	25
number of experiments	5	5	0	0	3	3	4	4	5	5	5	5	5	5	5	5	5	5	5	5
	4	4	2	2	3	3	4	4	4	4	4	4	4	4	4	4	4	4	4	4
	5	5	0	2	2	2	3	3	5	5	5	5	5	5	5	5	5	5	5	5
									INCUBATION 0,5h
EGb ug/ml	0 (HHV-2 control)		500	500	200	200	150	150	125	125	100	100	90	90	80	80	50	50	25	25
number of experiments	5	5	2	2	5	5	5	5	5	5	5	5	5	5	5	5	5	5	5	5
	5	5	2	2	4	4	5	5	5	5	5	5	5	5	5	5	5	5	5	5
	5	5	3	3	4	4	5	5	5	5	5	5	5	5	5	5	5	5	5	5
	DIRECT ANTIVIRAL ACTIVITY OF FLAVONOIDS-mix AGAINST HHV-2
									INCUBATION 2h
ug/ml	0 (HHV-2 control)		32	32	25	25	23	23	20	20	15	15	12,5	12,5	6	6
number of experiments	5	5	2	2	3	3	3	3	3	3	4	4	4	4	4	4
	4	4	1	1	3	2	2	2	2	2	2	2	2	3	2	3
	4	4	1	1	2	2	2	2	2	2	2	3	3	3	3	3
			0	0	0	0	1	0	2	2	3	3	4	4	4	4
			0	0	0	0	1	1	2	1	3	4	3	4	4	4
	DIRECT ANTIVIRAL ACTIVITY OF TERPENES-mix AGAINST HHV-2
									INCUBATION 2h
ug/ml	0 (HHV-2 control)		9	9	7	7	6	6	5	5	4,5	4,5	3,5	3,5	3	3	1,5	1,5
number of experiments	5	5	4	4	4	4	4	4	4	4	4	4	4	4	4	4	4	4
	3	3	3	2	2	2	2	3	3	2	3	2	3	3	3	3	3	3
	3	3	2	3	2	2	2	2	2	2	2	3	3	3	3	3	3	3
	DIRECT ANTIVIRAL ACTIVITY OF QUERCETIN AGAINST HHV-2
									INCUBATION 2h
ug/ml	0 (HHV-2 control)		25	25	23	23	20	20	15	15	12,5	12,5	6	6
number of experiments	4	4	4	4	4	4	4	4	4	4	5	5	5	4
	4	4	5	5	4	4	4	4	4	4	4	5	4	5
	4	4	4	5	4	4	4	4	4	4	4	4	4	4
			4		4		4		4		4		4
			4		4		4		5		5		5
			4		4		4		4		4		4
	DIRECT ANTIVIRAL ACTIVITY OF KAEMPFEROL AGAINST HHV-2
									INCUBATION 2h
ug/ml	0 (HHV-2 control)		25	25	23	23	20	20	15	15	12,5	12,5	6	6
number of experiments	4	4	4	3	3	3	4	3	4	4	3	4	4	4
	4	4	3	3	3	3	4	4	4	4	4	4	4	4
	4	4	4	4	4	4	4	4	3	4	4	4	4	4
	4	4		3		3		3		4		4		4
	4	4		4		3		3		4		4		4
	4	4		4		3		3		4		4		4
	DIRECT ANTIVIRAL ACTIVITY OF ISORHAMNETIN AGAINST HHV-2
									INCUBATION 2h
ug/ml	0 (HHV-2 control)		25	25	23	23	20	20	15	15	12,5	12,5	6	6
number of experiments	4	4	0	0	1	1	2	3	3	4	3	3	4	4
	4	4	1	0	1	1	2	2	3	3	3	3	3	4
	4	4	1	1	2	1	3	2	4	4	4	3	4	3
	4	4		0		1		1		3		4		4
	4	4		1		1		2		4		4		3
	4	4		1		2		2		3		4		4
					CTE method
					LEGEND:
					0 - lack of cytotoxic effects,
					1- CTE in 25% of cells,
					2 - CTE in 50% of cells,
					3 - CTE in 75% of cells, and
					4 -100% of the cells affected with CTE
	QUERCETIN ug/ml	100	50	32	25	23	20	15	12,5
number of experiments	1	4	1	0	0	0	0	0	0
	2	4	1	0	0	0	0	0	0
	3	4	1	0	0	0	0	0	0
	4	4	1	0	0	0	0	0	0
	5	4	1	0	0	0	0	0	0
	6	4	1	0	0	0	0	0	0
	7	4	1	0	0	0	0	0	0
	8	4	1	0	0	0	0	0	0
	ISORHAMNETIN ug/ml	100	50	32	25	23	20	15	12,5
number of experiments	1	4	1	0	0	0	0	0	0
	2	4	1	0	0	0	0	0	0
	3	4	1	0	0	0	0	0	0
	4	4	1	0	0	0	0	0	0
	5	4	1	0	0	0	0	0	0
	6	4	1	0	0	0	0	0	0
	7	4	2	0	0	0	0	0	0
	8	4	2	0	0	0	0	0	0
	KAEMPFEROL ug/ml	100	50	32	25	23	20	15	12,5
number of experiments	1	4	4	2	1	1	1	1	0
	2	4	4	2	1	1	1	1	0
	3	4	4	2	1	1	1	1	0
	4	4	4	3	1	1	1	1	0
	5	4	4	3	1	1	1	1	0
	6	4	4	3	1	1	1	1	0
	7	4	4	3	1	1	1	1	0
	8	4	4	3	1	1	1	1	0
	luminescence method						CTE method
EGb (�g/ml)							LEGEND:
1000	2622240	2092970	1964720				0 - lack of cytotoxic effects,
500	5081950	5495880	4910550				1- CTE in 25% of cells,
400	7581970	8202080	8485050				2 - CTE in 50% of cells,
250	10605600	11566300	11333400				3 - CTE in 75% of cells, and
200	12085800	12429100	12236500				4 - 100% of the cells affected with CTE
150	13578700	13977700	13703900
125	14134000	14753600	13886400		EGb (�g/ml)	1000	500	400	250	200	150	125	100	50	25	0
100	14968500	14973000	13774500			4	3	2	1	0	0	0	0	0	0	0
50	15986900	16656500	14231900			4	3	2	1	0	0	0	0	0	0	0
25	16511700	17772400	14449500			4	4	2	2	1	1	0	0	0	0	0
0	15531200	15185200	17195600			4	3	2	1	0	0	0	0	0	0	0
						4	3	2	1	1	1	0	0	0	0	0
						4	3	2	1	0	0	0	0	0	0	0
